# Supplementary material for: Projected Augmented Reality in Surgery: History, Validation, and Future Applications
Source: J Clin Med. 2025 Nov 20;14(22):8246. doi: 10.3390/jcm14228246 (PMC12653137; doi:10.3390/jcm14228246)
Supplement: Supplementary file 1 [file jcm-14-08246-s001.zip]

Archive with 1 entries (1 files):
- jcm-3970854-supplementary.mp4
